# Supplementary material for: Development of Interventions to Support Provincial Implementation of the Baby-Friendly Initiative: A Study Protocol
Source: Nurs Rep. 2023 Dec 13;13(4):1731–41. doi: 10.3390/nursrep13040143 (PMC10745531; doi:10.3390/nursrep13040143)
Supplement: Supplementary file 1 [file nursrep-13-00143-s001.zip]

Archive with 1 entries (1 files):
- nursrep-2588851-supplementary.pdf
